# Supplementary material for: The Impact of Diabetes Mellitus and Metformin Use on Outcomes After Endovascular Aneurysm Repair
Source: J Clin Med. 2025 Jan 6;14(1):295. doi: 10.3390/jcm14010295 (PMC11721816; doi:10.3390/jcm14010295)
Supplement: Supplementary file 1 [file jcm-14-00295-s001.zip]

Archive with 1 entries (1 files):
- jcm-3343587-supplementary.pdf
